# Supplementary material for: Pharmacologic inhibition of IRE1α-dependent decay protects alveolar epithelial identity and prevents pulmonary fibrosis in mice
Source: J Clin Invest. 2025 Oct 15;135(20):e184522. doi: 10.1172/JCI184522 (PMC12520674; doi:10.1172/JCI184522)
Supplement: Supporting data values [file jci-135-184522-s269.xlsx]

## Sheet: Fig 3B
Xbp1 splicing
Ctrl	G1749
0.197108	0.294001
0.263853	0.311354
0.161721	0.340887
	0.341637
Bloc1s1
Ctrl	G1749
1	0.605851
1.06226	0.743763
1.00853	0.764301
	0.750267

## Sheet: Fig 3C
Krt7
0uM	2uM	5uM
0.698901	4.23426	2.99615
1.80933	3.5345	3.62956
0.847564	3.401	3.01455
1	3.28179	3.17471
Lgals3
0uM	2uM	5uM
0.674367	2.53092	6.08502
1.20041	2.66272	4.4789
0.769299	2.37582	9.03548
1	1.97105	3.40753
Cldn4
0uM	2uM	5uM
1.01225	3.45635	6.25521
1.48382	3.48144	4.97336
1.13831	3.41721	4.5562
1	2.68603	4.0127

## Sheet: Fig 3E
Ctrl	KIRA8	PAIR2
0.273025	0.098885	0.504597
0.20939	0.151638	0.457515
0.274295	0.135489	0.419455

## Sheet: Fig 3G
Condition	AT2	DATP
Ctrl	116	132
Ctrl	78	40
Ctrl	68	66
KIRA8	244	97
KIRA8	124	60
KIRA8	170	61
PAIR2	311	69
PAIR2	339	118
PAIR2	397	58

## Sheet: Fig 4C
Sal WT	SalFlox	SalEpiKO	Bleo Flox	Bleo EpiKO
0.750524	0.729859	0.936469	1.74856	1.75916
1.13403	1.07807	1.02608	1.49279	1.49531
1.11544	1.13723	0.818431	1.21869	1.67232
	1.02911	0.933529	1.44765	1.4153
	0.829722	0.549481	1.16207	1.69849
	1.19108	1.02608	1.18557	2.30096
	1.00492	0.98392	1.15504

## Sheet: Fig 4D
Sal Oil	Bleo Oil	Bleo Tam
1.87889	1.04455	0.835456
1.33057	1.12585	2.67859
0.702086	2.16781	1.53929
0.806928	0.515166	1.28516
0.9165	1.1717	1.66604
0.514222	1.29211	2.13176
0.866857	2.6258	0.888777
0.688562	1.98449	0.453723
1.07651	1.40573	1.00497
1.21888		1.23213

## Sheet: Fig 4F
Veh	PAIR2
39.7	25
54	7.5
28.4	29.9
41	15.6

## Sheet: Fig 4H
Sal Veh	Bleo Veh	Bleo PAIR2
1.48	6.03238	2.92762
0.737143	5.42286	0.584762
0.699048	5.23238	1.21333
0.75619	4.29905	1.9181
1.32762	3.13714	3.28952
1.2	5.09905	1.40381
1.01	3.63238	0.470476
0.99	3.1181	0.813333
0.84	1.9181	0.75619
0.96	2.94667	0.89
	1.55	0.98
	1.38	0.96
	1.61	1.28
	1.48	1.31
	1.53	1.31
	0.81
	1.06
	1.24

## Sheet: Fig 5B
SalVeh	BleoVeh	BleoPAIR2
1	0.365308	0.281901
0.885595	0.22925	1.14
0.498349	0.350719	1.02785
0.694703	0.750974	0.729138
0.790272	0.747199	0.847854

## Sheet: Fig 5E
Ctrl	Tg
1	0.185
2.049	0.05
2.511	0.1

[truncated: 22 more sheets: Fig 5F, Fig 5G, Fig 5H, Fig 5I, Fig 5J, Fig 6A, Fig 6B, Fig 6C, Fig 6D, Fig 6F, Fig S2C, Fig S3B, Fig S3C, Fig S3E, Fig S3F, Fig S4C, Fig S4D, Fig S4E, Fig S5C, Fig S6B …]
